# Supplementary material for: Antioxidant and Antibacterial Activity, and the Amino Acid Profile of Pistachio (Pistacia vera L.) Waste Peptides Produced by Enzymatic Hydrolysis and Solid-State Fermentation
Source: Foods. 2026 Jan 22;15(2):392. doi: 10.3390/foods15020392 (PMC12841511; doi:10.3390/foods15020392)
Supplement: Supplementary file 1 [file foods-15-00392-s001.zip]

Archive with 1 entries (1 files):
- foods-3965270-supplementary.pdf
